# Supplementary material for: Diffuse PRAME Expression Is Highly Specific for Thin Melanomas in the Distinction from Severely Dysplastic Nevi but Does Not Distinguish Metastasizing from Non-Metastasizing Thin Melanomas
Source: Cancers (Basel). 2021 Jul 31;13(15):3864. doi: 10.3390/cancers13153864 (PMC8345662; doi:10.3390/cancers13153864)
Supplement: Supplementary file 1 [file cancers-13-03864-s001.zip]

Archive with 1 entries (1 files):
- cancers-1260056-supplementary.pdf
